# Supplementary material for: Comparative RNA-Seq Analyses of Solenopsis japonica (Hymenoptera: Formicidae) Reveal Gene in Response to Cold Stress
Source: Genes (Basel). 2021 Oct 13;12(10):1610. doi: 10.3390/genes12101610 (PMC8535336; doi:10.3390/genes12101610)
Supplement: Supplementary file 1 [file genes-12-01610-s001.zip]

Archive with 1 entries (1 files):
- genes-1336859-supplementary.pdf
